# Supplementary material for: Vascular Complications of Intercavernous Sinuses during Transsphenoidal Surgery: An Anatomical Analysis Based on Autopsy and Magnetic Resonance Venography
Source: PLoS One. 2015 Dec 10;10(12):e0144771. doi: 10.1371/journal.pone.0144771 (PMC4675535; doi:10.1371/journal.pone.0144771)
Supplement: S1 File — (XLS) [file pone.0144771.s001.xls]

## Sheet: Cadaver
Data from Cadavers
Unit age: years, other: cm
AIS: anterior intercavernous sinus; IIS: inferior intercavernous sinus; PIS: posterior intercavernous sinus; DSS: dorsum sellae sinus;BS: basilar sinus
A-P: Anteroposterior diameter; S-I: Supraoinferior diameter
numbar	sex	age	AIS		IIS		PIS		DSS		BS
			A-P	S-I	A-P	S-I	A-P	S-I	A-P	S-I	A-P	S-I
1	F	59	0.76	1.74	4.38	1.48	0.98	1.7	1.82	2.78	0.76	17.88
2	F	60			5.46	2.46					2.18	17.64
3	M	51	1.18	2.48					1.36	4.6	0.4	4.2
4	M	36	2.66	3.12	2.32	1.82	0.86	0.78	4.44	2.63	1.78	17.7
5	F	57	0.72	1.82	3.78	0.44			4.98	2.52	1.08	9.82
6	M	55	1.32	2.24	0.8	0.62					0.72	15.22
7	F	20	2.08	1.62							1.28	13.28
8	M	42	0.6	2.12	1.22	0.84			2.12	2.46	2.02	14.82
9	M	35	1.26	1.36	1.12	1.52	0.58	0.96	1.28	1.5	0.88	6.18
10	M	63			3.92	0.84					1.26	18.42
11	M	48	1.54	2.64					2.06	3.42	0.94	19.24
12	M	33	0.72	0.94					3.38	3.02	2.24	20.03
13	M	25									2.54	12.72
14	M	30	0.88	1.54	4.12	0.42					3	24.9
15	F	59	0.76	1.18	1.64	1.36	1.38	1.48	1.42	3.24	1.42	16.82
16	M	56					1.14	0.82			2.12	8.48
17	F	55	0.94	0.48					3.12	3.42	2.36	18.06
18	M	38	2.06	4.52	4.83	0.36					1.16	4.54
average		46	1.25	1.99	3.05	1.11	0.99	1.15	2.6	2.96	1.56	14.4
SD		13	0.63	1.01	1.67	0.68	0.3	0.42	1.32	0.81	0.74	5.76

## Sheet: MRV
Data from Cadavers
Unit age: years, other: cm
AIS: anterior intercavernous sinus; IIS: inferior intercavernous sinus; PIS: posterior intercavernous sinus; DSS: dorsum sellae sinus;BS: basilar sinus
A-P: Anteroposterior diameter; S-I: Supraoinferior diameter
numbar	sex	age	AIS		IIS		PIS		DSS		BS
			A-P	S-I	A-P	S-I	A-P	S-I	A-P	S-I	A-P	S-I
1	M	72			7.1	2.1			5	3.08	3.42	14.48
2	F	24	2.94	2.03							3.53	11.3
3	F	33.14					2.6	1.1			4.01	11.46
4	F	31.19									3.66	12.71
5	F	68.85			5.83	1.32					4.72	14.89
6	M	28									3.41	9.94
7	M	52									3.48	17.34
8	F	55.52			4.01	1.2			3.6	2.6	3.47	13.6
9	M	27.98	3.28	1.62	6.98	1.51					3.42	18.89
10	F	63.05									2.95	15.42
11	M	24			3.7	1					2.4	15.85
12	M	26									3.25	15.37
13	F	26.43									3.42	13.66
14	M	47	3.31	2.08							5.6	14.61
15	M	26.5			4.55	1.45					4.23	18.34
16	F	40.37	3.32	2.71							2.97	17.43
17	F	52					3.8	1.7			3.8	13.65
18	M	68.44									3.75	17.34
19	M	38.58									3.24	12.83
20	M	66.82	5.4	3.2					4.17	3.7	3.74	7.1
21	M	31.75									4.55	13.01
22	F	44							3.96	2.78	3.56	16.16
23	M	33.32	3.27	2.32							3.54	26.6
24	F	32	2.8	1.5	5.02	1.97					4.07	13.31
average		46	3.47	2.21	5.31	1.51	3.2	1.4	4.18	3.04	3.67	14.8
SD		13	0.87	0.6	1.37	0.4	0.85	0.42	0.59	0.48	0.65	3.71
